# Supplementary material for: Ulcerative Colitis Seems to Imply Oral Microbiome Dysbiosis
Source: Curr Issues Mol Biol. 2022 Mar 30;44(4):1513–27. doi: 10.3390/cimb44040103 (PMC9164047; doi:10.3390/cimb44040103)
Supplement: Supplementary file 1 [file cimb-44-00103-s001.zip]

Archive with 1 entries (1 files):
- cimb-1630639-supplementary.pdf
